# Supplementary material for: Parasites modulate the gut-microbiome in insects: A proof-of-concept study
Source: PLoS One. 2020 Jan 14;15(1):e0227561. doi: 10.1371/journal.pone.0227561 (PMC6959588; doi:10.1371/journal.pone.0227561)
Supplement: S2 File — (XLSX) [file pone.0227561.s005.xlsx]

## Sheet: All_samples
	Bacterial reads	Fungal reads	Bacterial Shannon diversity	Fungal Shannon diversity
I2.1	42564	52989	0.88936	1.16485
I2.2	52749	44332	1.15591	1.25673
I2.3	46841	39610	0.891077	0.991881
I2.4	45119	29914	1.41807	1.01133
I2.5	44476	46956	0.0193409	1.27934
I2.6	47254	33130	0.600648	1.15148
I2.7	51225	31252	0.432949	1.23214
I2.8	48087	53968	0.696389	1.10008
I2.9	36452	36462	0.47772	1.04441
I2.10	45758	6836	0.670582	0.320727
I2.11	42432	29469	0.321656	0.96606
I2.12	42566	31233	0.269901	1.64638
I2.13	31984	36821	0.241105	1.06263
I2.14	35435	29268	0.84096	1.19734
I2.15	49506	30950	0.776502	1.04953
I2.16	31920	31658	0.722714	1.34494
I7.1	47727	8312	1.85742	1.02338
I7.2	54433	21	1.56258	NA
I7.3	56844	2650	1.22247	0.785874
I7.4	50295	13979	1.43155	1.30541
I7.5	39123	8113	1.71973	1.54432
I7.6	48055	35391	1.63577	0.620838
I7.7	58145	8862	0.680211	0.739963
I7.8	44078	8253	1.70659	1.43323
I7.9	46486	2349	1.20318	1.84253
I7.10	49170	11889	1.87594	1.23726
I7.11	49880	7826	1.61147	1.64385
I7.12	60625	9104	1.8131	1.38622
I7.13	48446	2884	1.82747	1.70708
I7.14	58912	4079	1.79348	1.25182
I7.15	59072	817	1.27739	0.857942
I7.16	57629	8032	1.35296	1.11597
U2.1	39484	39396	2.19353	0.999742
U2.2	59384	22737	0.493261	0.868708
U2.3	41009	27144	0.783404	0.999951
U2.4	29562	31447	0.345337	1.0046
U2.5	31165	20303	0.0450217	1.20002
U2.6	41845	41315	0.0281884	0.953603
U2.7	53884	34821	0.761868	1.32129
U2.8	47362	12731	0.692126	1.13101
U2.9	32057	29186	0.14979	1.1511
U2.10	36623	36559	0.406426	1.15087
U2.11	39929	22380	1.41239	0.716051
U2.12	42713	55685	0.790672	1.00105
U2.13	29411	23688	0.610891	1.07248
U2.14	26040	54313	0.253028	0.92601
U2.15	54934	45374	0.348405	1.15479
U2.16	43939	23363	0.682299	1.21649
U7.1	32854	42078	1.62242	0.43939
U7.2	41210	90750	1.63232	0.364943
U7.3	39301	28970	1.78551	0.617641
U7.4	37419	38411	1.69995	0.371233
U7.5	34143	78888	1.35125	0.356795
U7.6	43771	43884	1.49588	1.03173
U7.7	43698	12802	1.76747	0.758973
U7.8	42880	48339	0.456561	0.637033
U7.9	35010	30157	1.66617	1.1608
U7.10	41597	21400	1.75936	0.220592
U7.11	42545	83587	1.65559	0.347236
U7.12	38471	73788	1.6689	0.151129
U7.13	31643	0	1.38117	NA
U7.14	44776	72216	1.32373	0.168258
U7.15	55705	80256	1.39216	0.555007
U7.16	43942	68623	1.65889	0.638943

## Sheet: Means
	Bacterial reads	Fungal reads	Bacterial Shannon diversity	Fungal Shannon diversity
I2	43398	35303	0.651555	1.11374
I7	51807.5	8285.06	1.53571	1.23305
U2	40583.8	32527.6	0.62479	1.05424
U7	40560.3	50884.3	1.51983	0.521313
