# Supplementary material for: Parasites modulate the gut-microbiome in insects: A proof-of-concept study
Source: PLoS One. 2020 Jan 14;15(1):e0227561. doi: 10.1371/journal.pone.0227561 (PMC6959588; doi:10.1371/journal.pone.0227561)
Supplement: S3 File — (XLSX) [file pone.0227561.s006.xlsx]

## Sheet: 16S_18S
domain	phylum	class	order	family	genus	species	T5.1	T5.2	T5.3	T5.4	T5.5	T10.1	T10.2	T10.3	T10.4	T10.5	P5.1	P5.2	P5.3	P5.4	P5.5	P10.1	P10.2	P10.3	P10.4	P10.5	C1	C2	C3	C4	C5
d__Bacteria	p__Actinobacteria	c__Actinobacteria	o__Actinomycetales	f__Actinomycetaceae	g__Actinomyces	s__naeslundii	0	0	0	0	0	0	0	0	0	0	0	0	0	0	0	0	40	0	0	0	0	0	0	0	0
d__Bacteria	p__Actinobacteria	c__Actinobacteria	o__Actinomycetales	f__Corynebacteriaceae	g__Corynebacterium	s__singulare	0	0	0	0	0	0	0	0	0	0	0	0	83	0	0	0	0	0	0	0	0	0	0	0	0
d__Bacteria	p__Actinobacteria	c__Actinobacteria	o__Actinomycetales	f__Microbacteriaceae	g__Diaminobutyricibacter	s__(tongyongensis)	0	0	0	0	0	0	0	0	0	0	0	0	21	0	0	0	0	0	0	0	0	0	0	0	0
d__Bacteria	p__Actinobacteria	c__Actinobacteria	o__Actinomycetales	f__Micrococcaceae	g__Arthrobacter	s__davidanieli	0	0	0	142	238	0	0	0	0	0	0	95	132	60	0	0	244	0	0	194	0	0	0	0	0
d__Bacteria	p__Actinobacteria	c__Actinobacteria	o__Actinomycetales	f__Micrococcaceae	g__Micrococcus	s__luteus	0	0	0	0	0	0	0	0	0	0	0	0	0	0	0	0	78	0	0	0	0	0	0	0	0
d__Bacteria	p__Actinobacteria	c__Actinobacteria	o__Actinomycetales	f__Micrococcaceae	g__Rothia	s__dentocariosa	0	0	0	0	0	0	0	0	0	0	0	0	0	27	0	0	77	0	0	0	0	0	0	0	0
d__Bacteria	p__Actinobacteria	c__Actinobacteria	o__Actinomycetales	f__Nocardiaceae	g__Rhodococcus	s__erythropolis	0	0	0	28	73	0	0	0	0	0	37	37	84	42	0	0	121	0	0	68	0	0	0	0	0
d__Bacteria	p__Actinobacteria	c__Actinobacteria	o__Actinomycetales	f__Propionibacteriaceae	g__Propionibacterium	s__acnes	0	0	0	24	205	0	0	26	0	0	33	44	51	46	0	0	50	0	0	64	0	0	0	0	0
d__Bacteria	p__Bacteroidetes	c__Flavobacteriia	o__Flavobacteriales	f__Flavobacteriaceae	g__Cloacibacterium	s__normanense	0	0	0	0	170	0	0	0	0	0	0	0	25	0	0	0	0	0	0	0	0	0	0	0	0
d__Bacteria	p__Bacteroidetes	c__Flavobacteriia	o__Flavobacteriales	f__Flavobacteriaceae	g__Flavobacterium	s__hibernum	0	0	0	0	0	0	0	0	0	0	0	0	0	0	0	0	114	0	0	0	0	0	0	0	0
d__Bacteria	p__Bacteroidetes	c__Flavobacteriia	o__Flavobacteriales	f__Flavobacteriaceae	g__Flavobacterium	s__johnsoniae	0	0	0	0	0	0	0	0	0	0	0	0	75	0	0	0	0	0	0	0	0	0	0	0	0
d__Bacteria	p__Bacteroidetes	c__Sphingobacteriia	o__Sphingobacteriales	f__Chitinophagaceae	g__Asinibacterium	s__lactis	0	0	0	0	0	0	0	0	0	0	0	0	0	0	0	0	21	0	0	0	0	0	0	0	0
d__Bacteria	p__Bacteroidetes	c__Sphingobacteriia	o__Sphingobacteriales	f__Chitinophagaceae	g__unclassified	s__unclassified	0	0	0	0	0	0	0	0	0	0	0	0	0	0	0	0	104	0	0	0	0	0	0	0	0
d__Bacteria	p__Bacteroidetes	c__unclassified	o__unclassified	f__unclassified	g__unclassified	s__unclassified	0	0	0	0	280	0	0	0	0	0	0	0	0	0	0	0	0	0	0	51	0	0	0	0	0
d__Bacteria	p__Cyanobacteria/Chloroplast	c__Chloroplast	o__Chloroplast	f__Streptophyta	g__Ricinus	s__communis	0	0	0	0	3630	0	0	590	0	0	277	269	272	111	0	0	436	0	0	128	0	0	0	0	0
d__Bacteria	p__Cyanobacteria/Chloroplast	c__Chloroplast	o__Chloroplast	f__Streptophyta	g__unclassified	s__unclassified	33	0	0	33	0	0	0	0	0	0	0	0	0	0	0	0	0	0	0	0	0	0	0	0	52
d__Bacteria	p__Firmicutes	c__Bacilli	o__Bacillales	f__Bacillaceae-1	g__Bacillus	s__longiquaesitum	0	0	0	0	0	0	0	0	0	0	0	0	0	0	0	0	64	0	0	0	0	0	0	0	0
d__Bacteria	p__Firmicutes	c__Bacilli	o__Bacillales	f__Bacillaceae-1	g__Bacillus	s__megaterium	0	0	0	0	0	0	0	0	0	0	0	0	0	37	0	0	0	0	0	0	0	0	0	0	0
d__Bacteria	p__Firmicutes	c__Bacilli	o__Bacillales	f__Bacillales_	g__Gemella	s__haemolysans	0	0	0	0	96	0	0	0	0	0	0	0	0	0	0	0	39	0	0	0	0	0	0	0	0
d__Bacteria	p__Firmicutes	c__Bacilli	o__Bacillales	f__Staphylococcaceae	g__Staphylococcus	s__gallinarum	0	0	0	80	724	43	0	177	0	0	1595	531	1539	2740	0	89	1596	0	0	78	0	297	0	319	685
d__Bacteria	p__Firmicutes	c__Bacilli	o__Lactobacillales	f__Carnobacteriaceae	g__Granulicatella	s__adiacens	0	0	0	92	0	0	0	0	0	0	0	0	0	0	0	0	0	0	0	0	0	0	0	0	0
d__Bacteria	p__Firmicutes	c__Bacilli	o__Lactobacillales	f__Enterococcaceae	g__Enterococcus	s__mundtii	7759	6640	3563	25751	2958	5397	6119	517	2590	2599	321	358	377	501	5553	763	1142	7961	13084	4941	2071	0	6442	852	623
d__Bacteria	p__Firmicutes	c__Bacilli	o__Lactobacillales	f__Enterococcaceae	g__Enterococcus	s__unclassified	0	0	0	0	0	0	0	0	0	0	0	0	0	0	0	0	0	0	0	0	0	83	0	0	0
d__Bacteria	p__Firmicutes	c__Bacilli	o__Lactobacillales	f__Lactobacillaceae	g__Lactobacillus	s__animalis	0	0	0	0	0	0	0	76	0	0	0	0	0	0	0	0	0	0	0	0	0	0	0	0	26
d__Bacteria	p__Firmicutes	c__Bacilli	o__Lactobacillales	f__Lactobacillaceae	g__Lactobacillus	s__brevis	0	0	0	0	0	0	0	0	0	0	0	0	0	1061	0	0	0	0	0	0	0	0	0	0	0
d__Bacteria	p__Firmicutes	c__Bacilli	o__Lactobacillales	f__Lactobacillaceae	g__Lactobacillus	s__curvatus	0	20	0	0	0	0	0	0	0	0	0	0	0	0	0	0	0	0	0	0	0	0	0	0	0
d__Bacteria	p__Firmicutes	c__Bacilli	o__Lactobacillales	f__Lactobacillaceae	g__Lactobacillus	s__graminis	162	88	571	118	167	458	78	1054	0	85	20	39	65	22	0	0	79	0	0	0	0	0	0	0	0
d__Bacteria	p__Firmicutes	c__Bacilli	o__Lactobacillales	f__Lactobacillaceae	g__Lactobacillus	s__pentosus	0	0	0	0	0	0	0	0	0	0	0	0	0	64	0	0	0	0	0	0	0	0	0	0	0
d__Bacteria	p__Firmicutes	c__Bacilli	o__Lactobacillales	f__Lactobacillaceae	g__Lactobacillus	s__plantarum	0	0	0	0	0	0	0	0	0	0	0	0	0	87	0	0	0	0	0	0	0	0	0	0	0
d__Bacteria	p__Firmicutes	c__Bacilli	o__Lactobacillales	f__Lactobacillaceae	g__Pediococcus	s__acidilactici	0	0	0	42	0	0	0	0	0	0	0	0	0	0	0	0	0	0	0	0	0	0	0	0	0
d__Bacteria	p__Firmicutes	c__Bacilli	o__Lactobacillales	f__Lactobacillaceae	g__Pediococcus	s__claussenii	0	0	0	0	0	67	0	0	0	0	0	0	0	33	0	0	0	0	0	0	0	0	0	0	0
d__Bacteria	p__Firmicutes	c__Bacilli	o__Lactobacillales	f__Leuconostocaceae	g__Leuconostoc	s__mesenteroides	0	0	0	0	0	0	0	0	0	0	0	0	0	0	0	0	0	38	0	0	0	0	0	0	0
d__Bacteria	p__Firmicutes	c__Bacilli	o__Lactobacillales	f__Streptococcaceae	g__Lactococcus	s__garvieae	873	973	0	602	493	9586	1212	4696	0	0	29088	47478	20122	24578	709	44051	27245	585	8088	3717	460	44759	5190	9399	33367
d__Bacteria	p__Firmicutes	c__Bacilli	o__Lactobacillales	f__Streptococcaceae	g__Streptococcus	s__gordonii	0	0	0	0	0	0	0	0	0	0	0	0	158	0	0	0	0	0	0	0	0	0	0	0	0
d__Bacteria	p__Firmicutes	c__Bacilli	o__Lactobacillales	f__Streptococcaceae	g__Streptococcus	s__mitis	0	0	0	34	90	0	0	0	0	0	0	0	0	50	0	0	115	0	0	0	0	0	0	0	0
d__Bacteria	p__Firmicutes	c__Bacilli	o__Lactobacillales	f__Streptococcaceae	g__Streptococcus	s__pyogenes	37	0	0	0	0	0	0	0	0	0	0	0	0	0	0	0	0	0	0	0	0	0	0	0	0
d__Bacteria	p__Firmicutes	c__Bacilli	o__Lactobacillales	f__Streptococcaceae	g__Streptococcus	s__salivarius	0	0	0	0	0	0	0	0	0	0	0	0	0	30	0	0	45	0	0	21	0	0	0	0	0
d__Bacteria	p__Firmicutes	c__Bacilli	o__Lactobacillales	f__Streptococcaceae	g__Streptococcus	s__sobrinus	0	0	0	0	0	0	0	0	0	0	0	0	0	0	0	0	0	0	0	30	0	0	0	0	0
d__Bacteria	p__Firmicutes	c__Bacilli	o__Lactobacillales	f__Streptococcaceae	g__Streptococcus	s__unclassified	0	0	0	0	0	0	0	0	0	0	0	28	0	0	0	0	0	0	0	0	0	0	0	0	0
d__Bacteria	p__Firmicutes	c__Clostridia	o__Clostridiales	f__Clostridiaceae-1	g__Clostridium	s__celatum	0	0	0	0	0	0	0	120	0	0	0	0	0	0	0	0	0	0	0	0	0	0	0	0	92
d__Bacteria	p__Firmicutes	c__Clostridia	o__Clostridiales	f__Peptostreptococcaceae	g__Romboutsia	s__sedimentorum	0	0	0	0	270	0	0	165	0	0	0	0	0	0	0	0	0	23	0	0	0	0	0	0	349
d__Bacteria	p__Firmicutes	c__Erysipelotrichia	o__Erysipelotrichales	f__Erysipelotrichaceae	g__(Turicibacter)	s__unclassified	0	0	0	0	0	0	0	0	0	0	0	0	0	0	0	0	0	0	0	0	0	0	0	0	31
d__Bacteria	p__Firmicutes	c__Negativicutes	o__Selenomonadales	f__Veillonellaceae	g__Veillonella	s__parvula	0	0	0	0	162	0	0	0	0	0	0	0	0	0	0	0	0	0	0	0	0	0	0	0	0
d__Bacteria	p__Proteobacteria	c__Alphaproteobacteria	o__Caulobacterales	f__Caulobacteraceae	g__Brevundimonas	s__bullata	0	0	0	0	0	0	0	0	0	0	0	0	0	20	0	0	0	0	0	0	0	0	0	0	0
d__Bacteria	p__Proteobacteria	c__Alphaproteobacteria	o__Rhizobiales	f__Bradyrhizobiaceae	g__Bradyrhizobium	s__japonicum	0	0	0	0	183	0	0	0	0	0	0	0	0	0	0	0	0	0	0	0	0	0	0	0	0
d__Bacteria	p__Proteobacteria	c__Alphaproteobacteria	o__Rhizobiales	f__Phyllobacteriaceae	g__Mesorhizobium	s__australicum	0	0	0	0	0	0	0	0	0	0	0	0	0	0	0	0	76	0	0	0	0	0	0	0	0
d__Bacteria	p__Proteobacteria	c__Alphaproteobacteria	o__Rhizobiales	f__Phyllobacteriaceae	g__Phyllobacterium	s__myrsinacearum	0	0	0	342	1214	0	0	74	0	0	27	334	894	201	0	21	534	0	0	590	0	24	0	0	20
d__Bacteria	p__Proteobacteria	c__Alphaproteobacteria	o__Rhizobiales	f__Rhizobiaceae	g__Rhizobium	s__daejeonense	0	0	0	0	0	0	0	0	0	0	0	0	103	0	0	0	0	0	0	0	0	0	0	0	0
d__Bacteria	p__Proteobacteria	c__Alphaproteobacteria	o__Rhodobacterales	f__Rhodobacteraceae	g__Paracoccus	s__marcusii	0	0	0	0	0	0	0	0	0	0	0	0	0	22	0	0	0	0	0	36	0	0	0	0	0
d__Bacteria	p__Proteobacteria	c__Alphaproteobacteria	o__Sphingomonadales	f__Sphingomonadaceae	g__Sphingobium	s__xenophagum	0	0	0	63	308	0	0	31	0	0	0	56	0	20	0	0	235	0	0	264	0	0	0	0	0
d__Bacteria	p__Proteobacteria	c__Alphaproteobacteria	o__Sphingomonadales	f__Sphingomonadaceae	g__Sphingomonas	s__dokdonensis	0	0	0	83	0	0	0	0	0	0	0	28	47	0	0	0	243	0	0	0	0	0	0	0	0
d__Bacteria	p__Proteobacteria	c__Alphaproteobacteria	o__Sphingomonadales	f__Sphingomonadaceae	g__Sphingomonas	s__unclassified	0	0	0	0	0	0	0	0	0	0	0	0	0	34	0	0	0	0	0	0	0	0	0	0	0
d__Bacteria	p__Proteobacteria	c__Betaproteobacteria	o__Burkholderiales	f__(Burkholderiaceae)	g__unclassified	s__unclassified	0	0	0	0	0	0	0	0	0	0	0	0	0	0	0	0	0	0	21	0	0	0	0	0	0
d__Bacteria	p__Proteobacteria	c__Betaproteobacteria	o__Burkholderiales	f__Burkholderiaceae	g__Cupriavidus	s__metallidurans	0	0	0	0	0	0	0	0	0	0	0	0	0	0	0	0	70	0	0	68	0	0	0	0	0
d__Bacteria	p__Proteobacteria	c__Betaproteobacteria	o__Burkholderiales	f__Burkholderiaceae	g__Lautropia	s__mirabilis	0	0	0	0	0	0	0	0	0	0	0	0	81	0	0	0	0	0	0	0	0	0	0	0	0
d__Bacteria	p__Proteobacteria	c__Betaproteobacteria	o__Burkholderiales	f__Comamonadaceae	g__Caldimonas	s__hydrothermale	0	0	0	26	87	0	0	0	0	0	0	0	0	0	0	0	0	0	0	65	0	0	0	0	0
d__Bacteria	p__Proteobacteria	c__Betaproteobacteria	o__Burkholderiales	f__Comamonadaceae	g__Comamonas	s__denitrificans	0	0	0	0	0	0	0	0	0	0	0	0	0	0	0	0	0	0	0	31	0	0	0	0	0
d__Bacteria	p__Proteobacteria	c__Betaproteobacteria	o__Burkholderiales	f__Comamonadaceae	g__Curvibacter	s__lanceolatus	0	0	0	0	0	0	0	0	0	0	0	0	43	0	0	0	0	0	0	0	0	0	0	0	0
d__Bacteria	p__Proteobacteria	c__Betaproteobacteria	o__Burkholderiales	f__Comamonadaceae	g__Pelomonas	s__saccharophila	0	0	0	0	0	0	0	0	0	0	0	0	76	0	0	0	0	0	0	0	0	0	0	0	0
d__Bacteria	p__Proteobacteria	c__Betaproteobacteria	o__Burkholderiales	f__Comamonadaceae	g__Variovorax	s__paradoxus	0	0	0	489	745	0	0	138	0	0	87	386	490	205	0	36	1835	0	0	760	0	51	0	0	84
d__Bacteria	p__Proteobacteria	c__Betaproteobacteria	o__Burkholderiales	f__Tepidimonas	g__unclassified	s__aquatica	0	0	0	0	22	0	0	0	0	0	0	0	0	0	0	0	0	0	0	0	0	0	0	0	0
d__Bacteria	p__Proteobacteria	c__Betaproteobacteria	o__Rhodocyclales	f__Rhodocyclaceae	g__Methyloversatilis	s__universalis	0	0	0	0	0	0	0	0	0	0	0	0	0	0	0	0	55	0	0	0	0	0	0	0	0
d__Bacteria	p__Proteobacteria	c__Gammaproteobacteria	o__Enterobacteriales	f__Enterobacteriaceae	g__Enterobacter	s__asburiae	0	0	647	0	0	0	0	0	0	9830	0	0	0	0	0	0	0	0	0	0	0	0	0	0	0
d__Bacteria	p__Proteobacteria	c__Gammaproteobacteria	o__Enterobacteriales	f__Enterobacteriaceae	g__Erwinia	s__oleae	63693	98949	58462	56349	40480	68735	53779	62928	73046	49106	1739	2758	9112	3046	68996	4210	20822	88967	87383	39031	56893	0	62550	54607	8606
d__Bacteria	p__Proteobacteria	c__Gammaproteobacteria	o__Enterobacteriales	f__Enterobacteriaceae	g__Klebsiella	s__pneumoniae	0	0	0	0	2432	0	0	0	0	0	122	57	259	0	0	0	100	0	0	0	0	0	0	0	0
d__Bacteria	p__Proteobacteria	c__Gammaproteobacteria	o__Enterobacteriales	f__Enterobacteriaceae	g__Serratia	s__proteamaculans	0	0	0	0	0	0	0	0	0	0	0	0	0	0	0	0	0	88	0	0	0	0	0	0	0
d__Bacteria	p__Proteobacteria	c__Gammaproteobacteria	o__Legionellales	f__Legionellaceae	g__Legionella	s__steelei	0	0	0	0	0	0	0	0	0	0	0	0	0	0	0	0	0	0	0	31	0	0	0	0	0
d__Bacteria	p__Proteobacteria	c__Gammaproteobacteria	o__Pseudomonadales	f__Moraxellaceae	g__Acinetobacter	s__baumannii	0	0	0	0	0	0	0	0	0	0	0	0	0	0	0	0	0	0	0	46	0	0	0	0	0
d__Bacteria	p__Proteobacteria	c__Gammaproteobacteria	o__Pseudomonadales	f__Moraxellaceae	g__Acinetobacter	s__calcoaceticus	0	0	0	0	0	0	0	0	0	0	0	0	71	0	0	0	0	0	0	0	0	0	0	0	0
d__Bacteria	p__Proteobacteria	c__Gammaproteobacteria	o__Pseudomonadales	f__Moraxellaceae	g__Acinetobacter	s__guillouiae	0	0	0	49	0	0	0	0	0	0	0	0	0	0	0	0	0	0	0	0	0	0	0	0	0
d__Bacteria	p__Proteobacteria	c__Gammaproteobacteria	o__Pseudomonadales	f__Moraxellaceae	g__Acinetobacter	s__haemolyticus	0	0	0	0	0	0	0	0	0	0	0	0	0	25	0	0	0	0	0	0	0	0	0	0	0
d__Bacteria	p__Proteobacteria	c__Gammaproteobacteria	o__Pseudomonadales	f__Moraxellaceae	g__Acinetobacter	s__lwoffii	0	0	0	0	0	0	0	0	0	0	0	0	0	0	0	0	42	0	0	0	0	0	0	0	0
d__Bacteria	p__Proteobacteria	c__Gammaproteobacteria	o__Pseudomonadales	f__Moraxellaceae	g__Acinetobacter	s__unclassified	0	0	0	0	0	0	0	273	0	0	0	0	0	0	0	0	0	0	0	0	0	0	0	230	0
d__Bacteria	p__Proteobacteria	c__Gammaproteobacteria	o__Pseudomonadales	f__Moraxellaceae	g__Enhydrobacter	s__aerosaccus	0	0	0	21	0	0	0	0	0	0	0	0	0	0	0	0	0	0	0	0	0	0	0	0	0
d__Bacteria	p__Proteobacteria	c__Gammaproteobacteria	o__Pseudomonadales	f__Moraxellaceae	g__Psychrobacter	s__fozii	0	0	0	0	0	0	0	0	0	0	0	0	0	0	0	0	0	36	0	0	0	0	0	0	0
d__Bacteria	p__Proteobacteria	c__Gammaproteobacteria	o__Pseudomonadales	f__Moraxellaceae	g__Psychrobacter	s__pulmonis	0	0	0	0	0	0	0	0	0	0	0	0	0	0	0	0	0	0	0	0	42	0	0	0	0
d__Bacteria	p__Proteobacteria	c__Gammaproteobacteria	o__Pseudomonadales	f__Pseudomonadaceae	g__Pseudomonas	s__alcaliphila	0	0	0	0	0	0	0	0	0	0	0	0	0	0	0	0	0	0	0	37	0	0	0	0	0
d__Bacteria	p__Proteobacteria	c__Gammaproteobacteria	o__Pseudomonadales	f__Pseudomonadaceae	g__Pseudomonas	s__fluorescens	0	0	98	2509	9233	0	0	865	0	0	402	1769	5661	1819	0	195	5808	0	0	3794	0	270	0	69	526
d__Bacteria	p__Proteobacteria	c__Gammaproteobacteria	o__Pseudomonadales	f__Pseudomonadaceae	g__Pseudomonas	s__pseudoalcaligenes	0	0	0	0	71	0	0	0	0	0	0	0	0	0	0	0	0	0	0	0	0	0	0	0	0
d__Bacteria	p__Proteobacteria	c__Gammaproteobacteria	o__Pseudomonadales	f__Pseudomonadaceae	g__Pseudomonas	s__unclassified	0	0	0	0	0	37	0	0	0	0	0	0	0	0	0	0	0	76	0	0	0	0	0	0	0
d__Bacteria	p__Proteobacteria	c__Gammaproteobacteria	o__Pseudomonadales	f__Pseudomonadaceae	g__Pseudomonas	s__veronii	0	0	0	0	0	0	0	0	0	0	0	0	0	0	0	0	0	0	0	0	0	20	0	0	0
d__Bacteria	p__Proteobacteria	c__Gammaproteobacteria	o__Xanthomonadales	f__Xanthomonadaceae	g__Luteibacter	s__anthropi	0	0	0	0	0	0	0	0	0	0	0	0	0	0	0	0	0	0	0	57	0	0	0	0	0
d__Bacteria	p__Proteobacteria	c__Gammaproteobacteria	o__Xanthomonadales	f__Xanthomonadaceae	g__Stenotrophomonas	s__maltophilia	0	0	0	314	684	0	0	48	0	0	35	259	282	268	0	0	780	0	0	580	0	30	0	0	44
d__Eukaryota	p__Apicomplexa	c__Conoidasida	o__Gregarinasina	f__Eugregarinorida	g__Gregarina	s__polymorpha	53	0	0	0	0	0	0	0	0	0	0	0	0	0	0	0	0	0	0	0	0	0	0	0	0
d__Eukaryota	p__Ascomycota	c__Dothideomycetes	o__Capnodiales	f__Cladosporiaceae	g__Cladosporium	s__cladosporioides	78	0	0	0	0	0	0	0	0	0	0	0	0	0	0	0	0	0	0	0	0	0	0	0	103
d__Eukaryota	p__Ascomycota	c__Dothideomycetes	o__Capnodiales	f__unclassified	g__unclassified	s__unclassified	0	0	0	0	0	0	0	0	0	0	0	32	0	0	0	0	0	0	0	0	0	0	0	0	0
d__Eukaryota	p__Ascomycota	c__Dothideomycetes	o__Pleosporales	f__Heleiosaceae	g__Heleiosa	s__barbatula	0	0	0	0	0	0	0	42	0	0	0	0	0	0	0	0	0	0	0	0	0	0	0	0	0
d__Eukaryota	p__Ascomycota	c__Dothideomycetes	o__Pleosporales	f__Phaeosphaeriaceae	g__unclassified	s__unclassified	0	0	0	0	0	0	0	0	0	66	0	0	0	0	0	0	0	0	0	0	0	0	0	0	0
d__Eukaryota	p__Ascomycota	c__Dothideomycetes	o__Pleosporales	f__Pleosporaceae	g__Alternaria	s__alternata	115	0	0	0	0	0	0	0	0	0	0	0	0	0	362	0	0	0	0	0	0	0	0	0	0
d__Eukaryota	p__Ascomycota	c__Dothideomycetes	o__Pleosporales	f__Pleosporaceae	g__Alternaria	s__unclassified	0	0	0	0	0	0	0	0	0	0	0	0	30	0	0	0	0	0	0	0	0	0	0	0	0
d__Eukaryota	p__Ascomycota	c__Dothideomycetes	o__Pleosporales	f__Pleosporaceae	g__Pithomyces	s__chartarum	0	0	0	0	0	0	0	0	0	0	0	0	0	0	0	0	0	0	0	0	0	0	0	0	1398
d__Eukaryota	p__Ascomycota	c__Eurotiomycetes	o__Eurotiales	f__Aspergillaceae	g__Aspergillus	s__terreus	0	0	0	0	396	0	0	0	0	0	0	0	0	0	0	0	562	0	0	0	0	0	0	0	0
d__Eukaryota	p__Ascomycota	c__Eurotiomycetes	o__Eurotiales	f__Aspergillaceae	g__Penicillium	s__chrysogenum	0	0	0	0	309	0	0	0	0	0	0	0	0	0	0	0	0	0	0	0	0	0	0	0	0
d__Eukaryota	p__Ascomycota	c__Eurotiomycetes	o__Eurotiales	f__Aspergillaceae	g__Penicillium	s__citrinum	1268	0	102	0	0	192	554	379	84	489	0	0	0	0	326	0	102	339	597	2727	349	425	0	60	159
d__Eukaryota	p__Ascomycota	c__Eurotiomycetes	o__Eurotiales	f__Aspergillaceae	g__Penicillium	s__unclassified	0	0	0	0	0	0	0	0	0	0	0	22	0	0	0	0	0	0	0	0	0	0	0	0	0
d__Eukaryota	p__Ascomycota	c__Eurotiomycetes	o__Eurotiales	f__Pucciniaceae	g__Puccinia	s__striiformis	250	0	109	63	0	0	0	300	366	0	0	0	0	0	0	0	266	314	0	449	0	0	0	0	0
d__Eukaryota	p__Ascomycota	c__Eurotiomycetes	o__Eurotiales	f__Trichocomaceae	g__Aspergillus	s__carbonarius	0	0	0	0	0	0	0	0	0	210	0	0	0	0	64	0	0	31	0	0	0	0	0	0	0
d__Eukaryota	p__Ascomycota	c__Eurotiomycetes	o__Eurotiales	f__Trichocomaceae	g__Aspergillus	s__clavatus	0	0	0	0	0	0	0	0	0	0	0	0	0	0	0	0	0	61	0	0	0	0	0	0	0
d__Eukaryota	p__Ascomycota	c__Eurotiomycetes	o__Eurotiales	f__Trichocomaceae	g__Aspergillus	s__penicillioides	1075	0	0	0	255	190	0	0	0	48	47	0	110	0	0	0	238	0	369	0	0	0	0	0	263
d__Eukaryota	p__Ascomycota	c__Eurotiomycetes	o__Eurotiales	f__Trichocomaceae	g__Aspergillus	s__proliferans	0	0	0	0	0	0	0	0	0	0	0	0	0	0	0	0	0	61	0	0	0	0	0	0	0
d__Eukaryota	p__Ascomycota	c__Eurotiomycetes	o__Eurotiales	f__Trichocomaceae	g__Aspergillus	s__unclassified	0	0	0	0	0	0	0	0	0	0	0	39	0	0	0	0	0	0	0	0	0	0	0	0	0
d__Eukaryota	p__Ascomycota	c__Eurotiomycetes	o__Eurotiales	f__Trichocomaceae	g__Aspergillus	s__versicolor	0	0	0	0	0	0	0	0	0	0	0	0	34	0	0	0	0	0	0	0	0	0	0	0	0
d__Eukaryota	p__Ascomycota	c__Eurotiomycetes	o__Eurotiales	f__Trichocomaceae	g__Penicillium	s__chrysogenum	0	0	0	0	0	0	0	0	0	0	0	0	0	0	64	0	0	0	0	0	0	0	0	0	0
d__Eukaryota	p__Ascomycota	c__Eurotiomycetes	o__Eurotiales	f__Trichocomaceae	g__Penicillium	s__commune	0	0	0	0	0	0	0	0	0	0	0	0	0	0	64	0	0	0	0	0	0	0	0	0	0
d__Eukaryota	p__Ascomycota	c__Eurotiomycetes	o__Eurotiales	f__Trichocomaceae	g__Penicillium	s__glabrum	0	0	0	0	0	0	0	0	0	0	0	0	0	0	64	0	0	0	0	0	0	0	0	0	0
d__Eukaryota	p__Ascomycota	c__Saccharomycetes	o__Saccharomycetales	f__Dipodascaceae	g__Geotrichum	s__candidum	0	0	0	0	0	0	0	953	0	0	0	0	0	0	0	0	0	0	0	0	0	0	0	0	0
d__Eukaryota	p__Ascomycota	c__Saccharomycetes	o__Saccharomycetales	f__Saccharomycetaceae	g__Candida	s__dubliniensis	0	0	0	0	0	0	0	0	0	0	0	0	0	0	0	0	191	0	0	0	0	0	0	0	0
d__Eukaryota	p__Ascomycota	c__Saccharomycetes	o__Saccharomycetales	f__Saccharomycetaceae	g__Debaryomyces	s__hansenii	0	0	0	1255	231	0	0	166	0	0	0	0	0	0	435	0	0	200	256	0	1759	0	0	0	0
d__Eukaryota	p__Ascomycota	c__Saccharomycetes	o__Saccharomycetales	f__Saccharomycetaceae	g__Hyphopichia	s__burtonii	8137	12779	25402	46301	1239	1309	37217	1644	1854	58775	37954	99619	78538	10882	0	43415	63687	21761	54525	5648	10236	21069	16197	35246	21266
d__Eukaryota	p__Ascomycota	c__Saccharomycetes	o__Saccharomycetales	f__Saccharomycetaceae	g__Pichia	s__occidentalis	0	0	0	0	619	0	0	0	0	0	0	0	0	0	0	0	0	0	0	0	0	0	0	0	0
d__Eukaryota	p__Ascomycota	c__Saccharomycetes	o__Saccharomycetales	f__Saccharomycetaceae	g__Saccharomyces	s__cerevisiae	570	0	0	0	0	0	0	0	0	0	0	0	0	0	0	0	0	0	0	0	0	0	551	0	0
d__Eukaryota	p__Ascomycota	c__Sordariomycetes	o__Hypocreales	f__Bambusicolaceae	g__Bambusicola	s__massarinia	0	0	0	0	0	0	0	0	0	0	0	0	0	0	0	0	0	0	0	0	0	0	0	0	47
d__Eukaryota	p__Ascomycota	c__Sordariomycetes	o__Hypocreales	f__Clavicipitaceae	g__Metarhizium	s__(anisopliae)	0	0	0	0	1500	0	0	0	86	488	0	0	0	0	0	0	0	0	753	0	0	0	0	0	0
d__Eukaryota	p__Ascomycota	c__Sordariomycetes	o__Hypocreales	f__Clavicipitaceae	g__Metarhizium	s__anisopliae	0	0	0	0	0	0	0	0	0	0	0	0	0	0	0	0	0	0	0	0	0	0	0	0	281
d__Eukaryota	p__Ascomycota	c__Sordariomycetes	o__Hypocreales	f__Cordycipitaceae	g__Beauveria	s__bassiana	8918	2489	6770	8131	17259	9538	845	17618	19577	1757	1981	0	0	2727	27329	0	1860	3284	2428	4633	1174	1144	2098	0	3283
d__Eukaryota	p__Ascomycota	c__Sordariomycetes	o__Hypocreales	f__Cordycipitaceae	g__Cordyceps	s__cicadae	50	0	20	0	0	0	0	0	0	0	0	0	0	0	0	0	0	0	0	0	0	0	0	0	20
d__Eukaryota	p__Ascomycota	c__Sordariomycetes	o__Hypocreales	f__Cordycipitaceae	g__Cordyceps	s__takaomontana	9198	0	18315	4245	11945	10784	2107	7733	16044	4714	0	0	0	8129	3212	0	1306	0	6491	0	7255	0	14865	0	7170
d__Eukaryota	p__Ascomycota	c__Sordariomycetes	o__Hypocreales	f__Cordycipitaceae	g__Cordyceps	s__unclassified	0	24	0	30	0	0	0	0	0	0	0	0	0	0	0	0	0	0	0	0	0	0	0	0	0
d__Eukaryota	p__Ascomycota	c__Sordariomycetes	o__Hypocreales	f__Cordycipitaceae	g__Isaria	s__ghanensis	20	0	104	0	0	59	0	0	68	0	0	0	0	0	0	0	0	0	57	1878	0	0	56	0	23
d__Eukaryota	p__Ascomycota	c__Sordariomycetes	o__Hypocreales	f__Cordycipitaceae	g__Isaria	s__javanica	0	1382	0	0	0	0	0	0	0	0	823	0	0	0	0	193	0	1026	0	0	0	759	0	473	0
d__Eukaryota	p__Ascomycota	c__Sordariomycetes	o__Hypocreales	f__Cordycipitaceae	g__Isaria	s__unclassified	34	0	0	24	79	0	0	80	0	0	0	0	0	45	25	0	0	0	0	0	157	0	0	0	121
d__Eukaryota	p__Ascomycota	c__Sordariomycetes	o__Hypocreales	f__Cordycipitaceae	g__unclassified	s__unclassified	0	0	0	0	22	0	0	0	0	0	0	4392	1187	0	0	0	0	0	0	0	0	0	0	0	0
d__Eukaryota	p__Ascomycota	c__Sordariomycetes	o__Hypocreales	f__unclassified	g__unclassified	s__unclassified	0	0	0	0	0	0	0	0	0	0	0	32	0	0	0	0	0	0	0	0	0	0	0	0	0
d__Eukaryota	p__Ascomycota	c__Sordariomycetes	o__Xylariales	f__(Xylariaceae)	g__unclassified	s__unclassified	0	0	0	0	0	0	0	20	0	0	0	0	0	0	0	0	0	0	0	0	0	0	0	0	0
d__Eukaryota	p__Basidiomycota	c__Agaricomycetes	o__Polyporales	f__Polyporaceae	g__Lopharia	s__spadiceum	45	0	0	0	0	0	0	0	0	0	0	0	0	0	0	0	0	0	0	0	0	0	0	0	0
d__Eukaryota	p__Basidiomycota	c__Exobasidiomycetes	o__Malasseziales	f__Malasseziaceae	g__Malassezia	s__globosa	240	0	69	0	0	498	0	0	0	0	0	0	0	0	0	0	0	0	0	0	0	0	0	0	0
d__Eukaryota	p__Basidiomycota	c__Exobasidiomycetes	o__Malasseziales	f__Malasseziaceae	g__Malassezia	s__pubis	240	0	69	0	0	498	0	0	0	0	30	27	0	0	0	0	0	0	0	0	0	0	0	0	0
d__Eukaryota	p__Basidiomycota	c__Exobasidiomycetes	o__Malasseziales	f__Malasseziaceae	g__Malassezia	s__unclassified	0	0	0	0	446	0	0	492	0	0	0	0	0	0	0	0	198	0	336	0	0	0	0	0	470
d__Eukaryota	p__Basidiomycota	c__Exobasidiomycetes	o__Microstromatales	f__Quambalariaceae	g__Quambalaria	s__cyanescens	116	0	0	0	0	0	0	149	0	359	0	0	0	0	0	0	0	0	0	0	0	0	0	0	0
d__Eukaryota	p__Basidiomycota	c__Tremellomycetes	o__Cystofilobasidiales	f__Cystofilobasidiaceae	g__Cystofilobasidium	s__lacus-mascardii	0	0	0	0	0	0	0	0	0	0	0	0	0	0	0	0	0	73	0	0	0	0	0	0	0
d__Eukaryota	p__Basidiomycota	c__Tremellomycetes	o__Cystofilobasidiales	f__Cystofilobasidiaceae	g__Mrakiella	s__aquatica	0	0	0	0	0	0	135	0	0	0	0	0	0	0	0	0	0	0	0	0	0	0	0	0	0
d__Eukaryota	p__Basidiomycota	c__Tremellomycetes	o__Filobasidiales	f__Filobasidiaceae	g__Filobasidium	s__uniguttulatum	0	0	0	0	0	0	0	0	0	0	0	0	0	0	0	0	0	0	0	33	0	0	0	0	0
d__Eukaryota	p__Basidiomycota	c__Tremellomycetes	o__Tremellales	f__Tremellaceae	g__Dioszegia	s__crocea	51	0	0	0	0	0	0	0	0	0	0	0	0	0	0	0	0	0	0	0	0	0	0	0	0
d__Eukaryota	p__Basidiomycota	c__Tremellomycetes	o__Tremellales	f__Tremellaceae	g__Holtermanniella	s__festucosa	0	0	0	0	0	0	0	0	0	0	0	0	0	0	0	0	0	0	0	0	0	0	0	20	0
d__Eukaryota	p__Basidiomycota	c__Tremellomycetes	o__Tremellales	f__Tremellaceae	g__Holtermanniella	s__takashimae	65	0	0	0	0	0	0	0	0	0	0	0	0	0	0	0	0	0	0	0	0	0	0	33	0
d__Eukaryota	p__Ciliophora	c__Intramacronucleata	o__Conthreep	f__Oligohymenophorea	g__Vorticella	s__aequilata	0	0	0	0	0	0	58	0	0	0	0	0	0	0	0	0	0	0	0	0	0	0	0	0	0
d__Eukaryota	p__Entomophthoromycota	c__Entomophthoromycetes	o__Entomophthorales	f__Entomophthoraceae	g__Entomophthora	s__muscae	0	0	0	0	0	0	0	0	6904	0	0	0	0	0	0	0	0	0	0	0	0	0	0	0	0
d__Eukaryota	p__Mucoromycotina	c__Mucorocetes	o__Mucorales	f__Rhizopodaceae	g__Rhizopus	s__stolonifer	200	0	0	0	0	0	0	0	0	0	0	0	0	0	0	0	0	0	493	0	0	0	0	0	0
d__Eukaryota	p__Ochrophyta	c__Phaeophyceae	o__Laminariales	f__Laminariaceae	g__Saccharina	s__japonica	327	0	0	0	35	0	0	0	38	0	0	0	0	0	0	0	0	0	0	0	0	0	0	25	0

## Sheet: metadata
Data represent the number of sequences assigned to different taxa of prokaryotes and eukaryotes per beetle gut.
Each column represent the microbiome of individual beetles (n = 25)
Treatment code = T, P, and C represent beetles exposed to tetracykline, penicilin/streptomycin, and an unexposed control group, respectively.
The number following treatment code represents the concentration that beetles were exposed to. T5 = tetracycline (5 mg/mL), T10 = tetracycline (10 mg/mL), P5 = 5,000 U/mL penicilin and 5,000 μg/mL streptomycin, P10 = 10,000 U/mL penicillin and 10,000 μg/mL streptomycin, C = control group exposed to water.
