# Supplementary material for: Parasites modulate the gut-microbiome in insects: A proof-of-concept study
Source: PLoS One. 2020 Jan 14;15(1):e0227561. doi: 10.1371/journal.pone.0227561 (PMC6959588; doi:10.1371/journal.pone.0227561)
Supplement: S4 File — (XLSX) [file pone.0227561.s007.xlsx]

## Sheet: Sheet1
Beetle Tetracycline	Cysticercoids	Control - untreated	Cysticercoids
1	14	1	5
2	2	2	5
3	8	3	7
4	10	4	32
5	5	5	2
6	1	6	2
7	11	7	8
8	2	8	40
9	0	9	11
10	1	10	11
11	8	11	25
12	9	12	32
13	7	13	4
14	2	14	38
15	9	15	20
16	0	16	35
17	2	17	4
18	1	18	0
19	0	19	1
20	1	20	11
21	5	21	9
22	0	22	17
23	2	23	0
24	4	24	21
25	1	25	1
26	1	26	1
27	3	27	2
28	3	28	2
29	0	29	9
30	1	30	0
31	1	31	2
32	2	32	3
33	1	33	23
34	5	34	2
35	8	35	11
36	0	36	4
37	2	37	17
38	0	38	2
39	4	sum	419
40	5	mean	11.0263
41	0	SD	11.8173
42	1
43	0
44	1
45	7
46	3
47	1
48	1
49	4
50	5
sum	164
mean	3.28
SD	3.41688
