# Supplementary material for: Parasites modulate the gut-microbiome in insects: A proof-of-concept study
Source: PLoS One. 2020 Jan 14;15(1):e0227561. doi: 10.1371/journal.pone.0227561 (PMC6959588; doi:10.1371/journal.pone.0227561)
Supplement: S5 File — (XLSX) [file pone.0227561.s008.xlsx]

## Sheet: PO assay Day 2
	Time	Time (s)	Temperature(¡C)	A1	A2	A3	A4	A5	A6	A7	A8	A12	B1	B2	B3	B4	B5	B6	B7	B8	B9	B10	B11	B12	C1	C2	C3	C4	C5	C6	C7	C8	C9	C10	C11	C12	D1	D2	D3	D4	D5	D6	D7	D8	D9	D10	D11	D12	E1
	00:00:00	0	25	1.2133	0.4142	1.2104	1.6657	0.3483	0.174	0.2692	0.3009		1.0223	0.8314	0.1971	0.2499	0.6131	1.5668	0.6316	0.9778
	00:01:59	120	27	1.2095	0.3526	1.3964	1.6794	0.4086	0.2312	0.3159	0.2891		1.3361	0.8872	0.251	0.3252	0.7965	1.7416	0.8595	1.0702
	00:03:58	240	28.5	1.352	0.4089	1.5623	1.7902	0.4477	0.2814	0.3717	0.3141		1.5781	1.0235	0.2947	0.3909	1.047	1.9141	0.9959	1.203
	00:05:58	360	28	1.53	0.4974	1.6886	1.9613	0.4913	0.3153	0.4201	0.3695		1.8725	1.2202	0.3459	0.4664	1.0928	2.0776	1.1083	1.2846
	00:07:57	480	28	1.6841	0.5998	1.8113	2.152	0.5219	0.3577	0.4839	0.4297		2.1926	1.7407	0.4228	0.5598	1.1664	2.3148	1.292	1.4202
	00:09:59	600	28	1.8368	0.7084	1.8697	2.4015	0.57	0.4029	0.56	0.4836		2.4113	1.907	0.4956	0.665	1.3686	2.5538	1.4008	1.5615
	00:11:59	720	28	1.8948	0.8321	2.0291	2.7222	0.6335	0.4563	0.6338	0.5393		2.4225	2.0777	0.5534	0.7594	1.462	2.7213	1.5078	1.6685
	00:13:59	840	28	1.9409	0.8956	2.1977	2.7648	0.6948	0.5135	0.6913	0.5997		2.6582	2.2091	0.5976	0.8231	1.5557	2.8693	1.6208	1.8312
	00:15:59	960	28	2.0719	0.9551	2.3651	2.9918	0.7534	0.572	0.7492	0.6508		2.8694	2.2528	0.643	0.8898	1.7043	3.0401	1.716	1.9479
	00:17:59	1080	28	2.1925	1.0219	2.5111	3.0323	0.8171	0.6252	0.8039	0.6984		2.9673	2.3175	0.6811	0.9535	1.846	3.1627	1.8172	2.0548
	00:19:59	1200	28	2.2851	1.1166	2.6391	3.149	0.8712	0.6781	0.8594	0.758		3.0482	2.363	0.7234	1.0184	1.9859	3.2385	1.9733	2.1801
	00:21:59	1320	28	2.366	1.2006	2.7604	3.2813	0.9319	0.7225	0.9094	0.8062		3.1714	2.4066	0.759	1.0728	2.1349	3.328	2.1523	2.355
	00:23:59	1440	28	2.4713	1.284	2.9204	3.318	0.997	0.7661	0.9633	0.8562		3.2952	2.5012	0.7953	1.1321	2.2734	3.3934	2.2803	2.4947
	00:26:00	1560	28	2.5596	1.3924	2.9538	3.3783	1.058	0.8129	1.0134	0.9076		3.448	2.5951	0.8259	1.1852	2.415	3.4376	2.408	2.6025
	00:28:00	1680	28	2.643	1.507	3.1147	3.4481	1.1088	0.8536	1.0665	0.9503		3.5615	2.6885	0.864	1.2352	2.5577	3.4875	2.501	2.6717
	00:30:00	1800	28	2.7415	1.573	3.2684	2.9317	1.1545	0.8944	1.1171	0.9909		3.6225	2.6652	0.8896	1.2921	2.6827	3.5014	2.6002	2.7859
	00:32:00	1920	28	2.835	1.6614	3.275	3.173	1.2014	0.9344	1.1649	1.038		3.6482	2.738	0.9314	1.3478	2.8456	3.5172	2.7232	2.8854
	00:34:00	2040	28	2.9242	1.6854	3.3006	3.3387	1.2601	0.9754	1.2289	1.0833		3.6912	2.8592	0.964	1.4052	3.0516	3.5465	2.8304	3.0081
	00:36:00	2160	28	2.9976	1.7076	3.3325	3.4377	1.3299	1.0188	1.2895	1.128		3.7207	2.9935	0.9974	1.4604	2.9815	3.5448	2.9212	3.0804
	00:38:00	2280	28	3.0937	1.8357	3.3802	3.461	1.4081	1.0582	1.3526	1.1815		3.7184	3.1632	1.037	1.5203	3.0224	3.5453	3.0066	3.1147
	00:40:00	2400	28	3.1892	2.0056	3.4401	3.4839	1.4862	1.1059	1.4095	1.213		3.7693	3.3009	1.0774	1.5802	3.0796	3.5659	3.1185	3.1702
	00:42:00	2520	28	3.2809	2.0401	3.5101	3.4895	1.565	1.15	1.4541	1.2558		3.78	3.299	1.1143	1.6411	3.1746	3.5701	3.2104	3.253
	00:44:00	2640	28	3.3409	2.0753	3.5612	3.5075	1.6367	1.1948	1.502	1.308		3.7441	3.3424	1.1567	1.6905	3.2508	3.5561	3.2896	3.3321
	00:46:00	2760	28	3.393	2.1076	3.5747	3.5364	1.6924	1.2431	1.5604	1.3594		3.7718	3.424	1.2013	1.7471	3.2773	3.5852	3.3135	3.3849
	00:48:00	2880	28.5	3.4564	2.1461	3.6028	3.5718	1.7232	1.2942	1.6192	1.4118		3.7727	3.443	1.2434	1.8012	3.3498	3.5928	3.3371	3.4535
	00:50:00	3000	28.5	3.5123	2.2017	3.6117	3.5891	1.795	1.342	1.6442	1.4455		3.7734	3.4708	1.2746	1.86	3.414	3.5971	3.3613	3.5032
	00:52:00	3120	28.5	3.5559	2.2523	3.6161	3.6116	1.8642	1.3971	1.7055	1.4868		3.7367	3.4814	1.305	1.9213	3.454	3.592	3.4221	3.4993
	00:54:00	3240	29	3.5572	2.3035	3.6529	3.6439	1.9276	1.4407	1.7191	1.482		3.7896	3.5447	1.3285	1.9824	3.4993	3.6208	3.4741	3.5581
	00:56:00	3360	29	3.5892	2.3574	3.6757	3.6724	2.0062	1.4873	1.7794	1.5789		3.791	3.5644	1.3554	2.0527	3.5651	3.6301	3.5087	3.5711
	00:58:00	3480	29	3.5988	2.3954	3.6655	3.6648	2.0989	1.5127	1.888	1.5549		3.7588	3.5972	1.3847	2.1334	3.5702	3.6353	3.511	3.6118
	01:00:00	3600	29	3.5965	2.4559	3.7071	3.7015	2.2013	1.5289	1.9086	1.6413		3.7712	3.6006	1.4404	2.2096	3.576	3.6469	3.5493	3.628
				0.000708901	0.000617635	0.000691051	0.000515774	0.000507072	0.000382401	0.000456289	0.00038902		0.000662746	0.00074087	0.000331527	0.0005177	0.000849362	0.000490111	0.000828263	0.000779013
				7.08901	6.17635	6.91051	5.15774	5.07072	3.82401	4.56289	3.8902		6.62746	7.4087	3.31527	5.177	8.49362	4.90111	8.28263	7.79013
Time (min)	Time (s)	U2 1	U2 2	U2 3	U2 4	I2 1	I2 2	I2 3	I2 4
0	0	0.81375	1.43805	0.26115	0.28505	0.92685	0.2235	1.08995	0.8047
2	120	0.78105	1.5379	0.3199	0.3025	1.11165	0.2881	1.26905	0.96485
4	240	0.88045	1.67625	0.36455	0.3429	1.3008	0.3428	1.48055	1.09945
6	360	1.0137	1.82495	0.4033	0.3948	1.54635	0.40615	1.5852	1.19645
8	480	1.14195	1.98165	0.4398	0.4568	1.96665	0.4913	1.7406	1.3561
10	600	1.2726	2.1356	0.48645	0.5218	2.15915	0.5803	1.9612	1.48115
12	720	1.36345	2.37565	0.5449	0.58655	2.2501	0.6564	2.09165	1.58815
14	840	1.41825	2.48125	0.60415	0.6455	2.43365	0.71035	2.2125	1.726
16	960	1.5135	2.67845	0.6627	0.7	2.5611	0.7664	2.3722	1.83195
18	1080	1.6072	2.7717	0.72115	0.75115	2.6424	0.8173	2.50435	1.936
20	1200	1.70085	2.89405	0.77465	0.8087	2.7056	0.8709	2.6122	2.0767
22	1320	1.7833	3.02085	0.8272	0.8578	2.789	0.9159	2.73145	2.25365
24	1440	1.87765	3.1192	0.88155	0.90975	2.8982	0.9637	2.8334	2.3875
26	1560	1.976	3.16605	0.93545	0.9605	3.02155	1.00555	2.9263	2.50525
28	1680	2.075	3.2814	0.9812	1.0084	3.125	1.0496	3.0226	2.58635
30	1800	2.15725	3.10005	1.02445	1.054	3.14385	1.09085	3.09205	2.69305
32	1920	2.2482	3.224	1.0679	1.10145	3.1931	1.1396	3.1814	2.8043
34	2040	2.3048	3.31965	1.11775	1.1561	3.2752	1.1846	3.29905	2.91925
36	2160	2.3526	3.3851	1.17435	1.20875	3.3571	1.2289	3.26315	3.0008
38	2280	2.4647	3.4206	1.23315	1.26705	3.4408	1.27865	3.28385	3.06065
40	2400	2.5974	3.462	1.29605	1.31125	3.5351	1.3288	3.32275	3.14435
42	2520	2.6605	3.4998	1.3575	1.35495	3.5395	1.3777	3.37235	3.2317
44	2640	2.7081	3.53435	1.41575	1.405	3.54325	1.4236	3.40345	3.31085
46	2760	2.7503	3.55555	1.46775	1.4599	3.5979	1.4742	3.43125	3.3492
48	2880	2.80125	3.5873	1.5087	1.5155	3.60785	1.5223	3.4713	3.3953
50	3000	2.857	3.6004	1.5685	1.54485	3.6221	1.5673	3.50555	3.43225
52	3120	2.9041	3.61385	1.63065	1.59615	3.60905	1.61315	3.523	3.4607
54	3240	2.93035	3.6484	1.68415	1.60055	3.66715	1.65545	3.56005	3.5161
56	3360	2.9733	3.67405	1.74675	1.67915	3.6777	1.70405	3.5976	3.5399
58	3480	2.9971	3.66515	1.8058	1.72145	3.678	1.75905	3.60275	3.5614
60	3600	3.0262	3.7043	1.8651	1.77495	3.6859	1.825	3.61145	3.58865
		0.0397961	0.0362048	0.0266842	0.0253593	0.0421085	0.0254768	0.0401842	0.0482183
[truncated: 47 more columns]
