# Supplementary material for: Parasites modulate the gut-microbiome in insects: A proof-of-concept study
Source: PLoS One. 2020 Jan 14;15(1):e0227561. doi: 10.1371/journal.pone.0227561 (PMC6959588; doi:10.1371/journal.pone.0227561)
Supplement: S6 File — (XLSX) [file pone.0227561.s009.xlsx]

## Sheet: PO Assay Day 7 
	Time	Time (s)	Temperature(¡C)	A1	A2	A3	A4	A5	A6	A7	A8	A9	A10	A11	A12	B1	B2	B3	B4	B5	B6	B7	B8	B9	B10	B11	B12	C1	C2	C3	C4	C5	C6	C7	C8	C9	C10	C11	C12	D1	D2	D3	D4	D5	D6	D7	D8	D9	D10
	00:00:00	0	24.5	0.6265	1.508	0.7688	0.8149	0.7089	0.7107	0.5412	0.0798					0.3302	0.5087	1.0704	1.1141	0.941	1.2733	0.6395	0.6162
	00:01:59	120	28	0.8004	1.8737	0.8684	0.8446	0.8478	0.7586	0.5797	0.0828					0.4149	0.5596	1.1881	1.3004	1.3207	1.3118	0.7047	0.6779
	00:03:58	240	28	0.856	1.9601	1.0152	0.8928	0.8682	0.8175	0.6015	0.0844					0.4819	0.631	1.3253	1.4134	1.5585	1.5212	0.7767	0.7692
	00:05:58	360	28	0.9452	2.0429	1.1409	1.0114	0.9702	0.8548	0.6811	0.0853					0.5484	0.7173	1.4356	1.4887	1.6225	1.6801	0.871	0.8666
	00:07:57	480	28	1.0678	2.2176	1.2527	1.1033	1.0724	0.9469	0.7864	0.0872					0.6091	0.8102	1.5611	1.6229	1.8084	1.8061	0.9492	0.9585
	00:09:59	600	28	1.1495	2.3333	1.3836	1.2058	1.1726	1.0166	0.893	0.0916					0.6866	0.9015	1.6164	1.7576	2.0306	1.8399	1.0409	1.0558
	00:12:00	720	28	1.2807	2.455	1.505	1.2817	1.2837	1.1049	0.9942	0.094					0.762	0.9907	1.6619	1.8483	2.2472	2.0856	1.1302	1.1401
	00:13:59	840	28	1.3952	2.5514	1.5767	1.3091	1.4009	1.1995	1.0681	0.0938					0.8268	1.073	1.7355	1.9104	2.3183	2.2046	1.2106	1.2339
	00:16:00	960	28	1.501	2.6705	1.6693	1.3947	1.5192	1.3056	1.1424	0.0943					0.8845	1.1554	1.8452	2.0147	2.2154	2.4155	1.2959	1.3206
	00:18:00	1080	28	1.6013	2.7445	1.7754	1.4908	1.6127	1.4038	1.21	0.0946					0.9252	1.2224	1.9055	2.138	2.3454	2.5863	1.3899	1.4177
	00:20:00	1200	28	1.7162	2.8809	1.8587	1.6102	1.7201	1.4234	1.2845	0.0952					0.9539	1.2746	1.9307	2.0445	2.3574	2.6279	1.4694	1.5109
	00:21:59	1320	28	1.7876	2.9433	1.9478	1.5884	1.8057	1.493	1.3554	0.0957					0.9818	1.3331	2.04	2.0203	2.4606	2.7615	1.5545	1.594
	00:23:59	1440	28	1.8374	3.0738	2.0571	1.7469	1.8833	1.5377	1.4244	0.0964					1.0228	1.4065	2.1556	2.2368	2.5476	2.9045	1.6349	1.6635
	00:26:00	1560	28	1.8667	3.1811	2.2032	1.7706	1.9698	1.6584	1.4905	0.0986					1.0793	1.4803	2.2664	2.2789	2.6741	2.9034	1.7223	1.7409
	00:28:00	1680	28	1.9591	3.2422	2.3036	1.8717	2.0776	1.7316	1.5529	0.0999					1.1181	1.5532	2.2713	2.3963	2.7877	3.0384	1.8072	1.7823
	00:29:59	1800	28	2.0316	3.2949	2.3847	1.9579	2.2035	1.7981	1.6188	0.1004					1.156	1.6232	2.3681	2.5486	2.8806	3.079	1.8915	1.8515
	00:32:00	1920	28	2.0953	3.3283	2.4909	2.0172	2.3801	1.8612	1.677	0.1017					1.2093	1.6936	2.4681	2.6644	2.9913	3.1539	1.9896	1.9154
	00:34:00	2040	28	2.1555	3.3675	2.5778	2.1168	2.3253	1.9102	1.7383	0.1029					1.2688	1.7608	2.6004	2.7842	3.0734	3.1687	2.1321	2.0259
	00:35:59	2160	28	2.2565	3.4413	2.6081	2.1993	2.368	1.9718	1.7923	0.1049					1.3497	1.8499	2.6372	2.8979	3.1527	3.2544	2.2162	2.082
	00:38:00	2280	28	2.3338	3.4541	2.7028	2.3066	2.4115	2.0318	1.8553	0.1059					1.4172	1.9338	2.7472	2.9931	3.2281	3.3014	2.2628	2.1004
	00:40:00	2400	28	2.4122	3.4578	2.8136	2.3936	2.554	2.0916	1.9223	0.1074					1.5759	1.9896	2.8377	3.0673	3.3504	3.355	2.3157	2.1234
	00:42:00	2520	28	2.5012	3.5527	2.8844	2.4856	2.5944	2.1755	1.9905	0.1089					1.8544	2.0555	2.9078	3.1355	3.4037	3.3954	2.3766	2.202
	00:44:00	2640	28	2.5744	3.5647	2.8429	2.5464	2.5518	2.2427	2.0559	0.11					1.9177	2.1044	2.9742	3.1951	3.4472	3.4613	2.3836	2.1434
	00:45:59	2760	28	2.6611	3.568	2.887	2.6304	2.652	2.3166	2.1146	0.1112					1.7902	2.1644	3.043	3.2409	3.5616	3.5168	2.4919	2.2907
	00:47:59	2880	28	2.749	3.622	3.0155	2.7256	2.716	2.3841	2.1861	0.1125					1.793	2.2289	3.1274	3.2969	3.6105	3.5935	2.6223	2.3933
	00:50:00	3000	28	2.8185	3.6294	3.0901	2.7706	2.8146	2.4552	2.2104	0.1136					1.6859	2.295	3.1992	3.3598	3.6581	3.6144	2.6508	2.5496
	00:52:00	3120	28.5	2.8896	3.6361	3.1305	2.8284	2.9075	2.5223	2.2765	0.1149					1.7214	2.3534	3.2304	3.4238	3.6549	3.6454	2.7749	2.6597
	00:53:59	3240	28.5	2.9551	3.6241	3.155	2.8889	2.9838	2.5972	2.3292	0.1165					1.7945	2.4375	3.2966	3.4942	3.7252	3.6396	2.8161	2.5917
	00:56:00	3360	28.5	3.0115	3.6414	3.2288	2.9444	3.0326	2.6614	2.3059	0.1182					1.8805	2.5166	3.3335	3.5442	3.73	3.6776	2.7842	2.4778
	00:58:00	3480	29	3.0836	3.6648	3.3054	3.0515	3.0611	2.737	2.342	0.1194					1.9535	2.6352	3.3917	3.5574	3.7704	3.6731	2.7112	2.704
	01:00:00	3600	29	3.1464	3.6567	3.3614	3.1106	3.1157	2.8039	2.3899	0.1205					2.0332	2.7574	3.4173	3.6084	3.7685	3.6831	2.7503	2.8069
	Time (s)	U2 1	U2 2	U2 3	U2 4	I2 1	I2 2	I2 3	I2 4
0	0	1.06725	0.79185	0.7098	0.5412	0.41945	1.09225	1.10715	0.62785
2	120	1.33705	0.8565	0.8032	0.5797	0.48725	1.24425	1.31625	0.6913
4	240	1.40805	0.954	0.84285	0.6015	0.55645	1.36935	1.53985	0.77295
6	360	1.49405	1.07615	0.9125	0.6811	0.63285	1.46215	1.6513	0.8688
8	480	1.6427	1.178	1.00965	0.7864	0.70965	1.592	1.80725	0.95385
10	600	1.7414	1.2947	1.0946	0.893	0.79405	1.687	1.93525	1.04835
12	720	1.86785	1.39335	1.1943	0.9942	0.87635	1.7551	2.1664	1.13515
14	840	1.9733	1.4429	1.3002	1.0681	0.9499	1.82295	2.26145	1.22225
16	960	2.08575	1.532	1.4124	1.1424	1.01995	1.92995	2.31545	1.30825
18	1080	2.1729	1.6331	1.50825	1.21	1.0738	2.02175	2.46585	1.4038
20	1200	2.29855	1.73445	1.57175	1.2845	1.11425	1.9876	2.49265	1.49015
22	1320	2.36545	1.7681	1.64935	1.3554	1.15745	2.03015	2.61105	1.57425
24	1440	2.4556	1.902	1.7105	1.4244	1.21465	2.1962	2.72605	1.6492
26	1560	2.5239	1.9869	1.8141	1.4905	1.2798	2.27265	2.78875	1.7316
28	1680	2.60065	2.08765	1.9046	1.5529	1.33565	2.3338	2.91305	1.79475
30	1800	2.66325	2.1713	2.0008	1.6188	1.3896	2.45835	2.9798	1.8715
32	1920	2.7118	2.25405	2.12065	1.677	1.45145	2.56625	3.0726	1.9525
34	2040	2.7615	2.3473	2.11775	1.7383	1.5148	2.6923	3.12105	2.079
36	2160	2.8489	2.4037	2.1699	1.7923	1.5998	2.76755	3.20355	2.1491
38	2280	2.89395	2.5047	2.22165	1.8553	1.6755	2.87015	3.26475	2.1816
40	2400	2.935	2.6036	2.3228	1.9223	1.78275	2.9525	3.3527	2.21955
42	2520	3.02695	2.685	2.38495	1.9905	1.95495	3.02165	3.39955	2.2893
44	2640	3.06955	2.69465	2.39725	2.0559	2.01105	3.08465	3.45425	2.2635
46	2760	3.11455	2.7587	2.4843	2.1146	1.9773	3.14195	3.5392	2.3913
48	2880	3.1855	2.87055	2.55005	2.1861	2.01095	3.21215	3.602	2.5078
50	3000	3.22395	2.93035	2.6349	2.2104	1.99045	3.2795	3.63625	2.6002
52	3120	3.26285	2.97945	2.7149	2.2765	2.0374	3.3271	3.65015	2.7173
54	3240	3.2896	3.02195	2.7905	2.3292	2.116	3.3954	3.6824	2.7039
56	3360	3.32645	3.0866	2.847	2.3059	2.19855	3.43885	3.7038	2.631
58	3480	3.3742	3.17845	2.89905	2.342	2.29435	3.47455	3.72175	2.7076
60	3600	3.40155	3.236	2.9598	2.3899	2.3953	3.51285	3.7258	2.7786
		0.0368407	0.0412038	0.0378866	0.0324578	0.0319481	0.0405978	0.0420627	0.0370396
[truncated: 50 more columns]
