# Supplementary material for: Parasites modulate the gut-microbiome in insects: A proof-of-concept study
Source: PLoS One. 2020 Jan 14;15(1):e0227561. doi: 10.1371/journal.pone.0227561 (PMC6959588; doi:10.1371/journal.pone.0227561)
Supplement: S7 File — (XLSX) [file pone.0227561.s010.xlsx]

## Sheet: hemocyte counts
	1st	2nd	3rd	4th	Average no. of hemocytes per grid	No. Of hemocytes per sample
U2 1	9	14	14	8	11.25	28125
U2 2	13	18	57	37	31.25	78125
U2 3	27	30	46	30	33.25	83125
U2 4	11	11	8	7	9.25	23125
I2 1	12	8	30	17	16.75	41875
I2 2	2	5	12	14	8.25	20625
I2 3	13	16	30	14	18.25	45625
I2 4	12	11	23	22	17	42500
U7 1	3	2	9	6	5	12500
U7 2	13	6	9	10	9.5	23750
U7 3	4	2	13	2	5.25	13125
U7 4	1	4	2	3	2.5	6250
I7 1	6	17	18	4	11.25	28125
I7 2	39	37	19	49	36	90000
I7 3	1	11	4	6	5.5	13750
I7 4	14	3	2	3	5.5	13750
